# Supplementary material for: Oncoproteins E6 and E7 upregulate topoisomerase I to activate the cGAS-PD-L1 pathway in cervical cancer development
Source: Front Pharmacol. 2024 Aug 2;15:1450875. doi: 10.3389/fphar.2024.1450875 (PMC11327024; doi:10.3389/fphar.2024.1450875)
Supplement: Supplementary file 1 [file Table1.xls]

## Sheet: Table S1
Table S1. Basic clinical information of normal, CIN, and cervical cancer patients.
Patient characteristics	Classification	Number of cases	Proportion
Disease grouping	Normal	21	0.33
	CIN I	2	0.03
	CIN II-III	20	0.32
	Cancer	20	0.32
HPV infection in CIN, Cancer	HPV+ve	40	0.952
	HPV-ve	2	0.048
Age (years)	<20	2	0.04
	20-39	21	0.5
	40-59	15	0.36
	>60	4	0.1
Histological type	Squamous carcinoma	17	0.85
	Adenocarcinoma	1	0.05
	Adeno-squamous carcinoma	2	0.1
Tumor differentiation	Highly differentiated	1	0.05
	Intermediated	9	0.45
	poorly differentiated	10	0.5
TNM stage	Stage I	7	0.35
	Stage II	3	0.15
	Stage III	10	0.5
	Stage IV	0	0
