# Supplementary material for: Oncoproteins E6 and E7 upregulate topoisomerase I to activate the cGAS-PD-L1 pathway in cervical cancer development
Source: Front Pharmacol. 2024 Aug 2;15:1450875. doi: 10.3389/fphar.2024.1450875 (PMC11327024; doi:10.3389/fphar.2024.1450875)
Supplement: Supplementary file 2 [file Table4.xls]

## Sheet: Sheet1
Table S4. Primers sequences list.
Gene (Human)	Forward (5’-3’)	Reverse (5’-3’)
ACTB	ACCTTCTACAATGAGCTGCG	CCTGGATAGCAACGTACATGG
GAPDH	GCAAATTCCATGGCACCGT	GCCCCACTTGATTTTGGAGG
TOP1	AAGGTCCAGTATTTGCCCCAC	ATTCATGGTCGAGCATTTTTGC
cGAS	CCGCCAGTAGTGCTTGGTTT	GTTTCAGGAAAAGGCCGCAA
STING	ACTCTTCTGCCGGACACTTG	GCAGGTTCCTGGTAGGCAAT
TBK1/NAK	TGGGTGGAATGAATCATCTACGA	GCTGCACCAAAATCTGTGAGT
IRF-3	AGAGGCTCGTGATGGTCAAG	AGGTCCACAGTATTCTCCAGG
NFκB p65	ATGTGGAGATCATTGAGCAGC	CCTGGTCCTGTGTAGCCATT
CXCL2	AACCGAAGTCATAGCCACAC	CTTCTGGTCAGTTGGATTTGC
CXCL3	AAGTGTGAATGTAAGGTCCCC	GTGCTCCCCTTGTTCAGTATC
CXCL9	CCAGTAGTGAGAAAGGGTCGC	AGGGCTTGGGGCAAATTGTT
CXCL10	GTGGCATTCAAGGAGTACCTC	TGATGGCCTTCGATTCTGGATT
CXCL11	GACGCTGTCTTTGCATAGGC	GGATTTAGGCATCGTTGTCCTTT
HMGB1	TATGGCAAAAGCGGACAAGG	CTTCGCAACATCACCAATGGA
HMGB2	CGGGGCAAAATGTCCTCGTA	CGGAAGAGTCCGGGTGTTT
CD160	GCTGAGGGGTTTGTAGTGTTT	GTGTGACTTGGCTTATGGTGA
CD226	GTGGAGTGGTTCAAGATCGGG	GCTTCCTTATGACCATGCCAT
CD274	ACCACCACCAATTCCAAGAG	GATGGCTCCCAGAATTACCA
CD276	TCACAGGGCAGCCTATGAC	TCCTCAGCTCCTGCATTCTC
TGFB1	GGCCAGATCCTGTCCAAGC	GTGGGTTTCCACCATTAGCAC
STAT3	CAGCAGCTTGACACACGGTA	AAACACCAAAGTGGCATGTGA
STAT5A	GCAGAGTCCGTGACAGAGG	CCACAGGTAGGGACAGAGTCT
TNF	CCTCTCTCTAATCAGCCCTCTG	GAGGACCTGGGAGTAGATGAG
IL-6	ACTCACCTCTTCAGAACGAATTG	CCATCTTTGGAAGGTTCAGGTTG
IL-1B	ATGATGGCTTATTACAGTGGCAA	GTCGGAGATTCGTAGCTGGA
IL-10	GACTTTAAGGGTTACCTGGGTTG	TCACATGCGCCTTGATGTCTG
IL-12A	CCTTGCACTTCTGAAGAGATTGA	ACAGGGCCATCATAAAAGAGGT
IFIT1	TTCGGAGAAAGGCATTAGA	TCCAGGGCTTCATTCATAT
IFIT2	AGGCTTTGCATGTCTTGG	GAGTCTTCATCTGCTTGTTGC
IFIT3	AGAAAAGGTGACCTAGACAAAGC	CCTTGTAGCAGCACCCAATCT
