# Supplementary material for: Oncoproteins E6 and E7 upregulate topoisomerase I to activate the cGAS-PD-L1 pathway in cervical cancer development
Source: Front Pharmacol. 2024 Aug 2;15:1450875. doi: 10.3389/fphar.2024.1450875 (PMC11327024; doi:10.3389/fphar.2024.1450875)
Supplement: Supplementary file 3 [file Table2.xls]

## Sheet: Sheet1
Table S2. List of primary and secondary antibodies.
Antibodies	Source	Identifier (Cat. No.)	Dilution ration
β-Actin mAb	Proteintech	66009-1-Ig	WB 1:5000
GAPDH mAb	Proteintech	60004-1-Ig	WB 1:5000
TOP1 pAb	Proteintech	20705-1-AP	IHC 1:200
TOP1 pAb	Bethyl	A302-589A	WB 1:1000, IF 1:200, IP 1-2 µg/mg lysate
cGAS mAb	Cell Signaling Technology	15102	WB 1:1000
cGAS mAb	Santa cruz	sc-515777	IF 1:200, IP 1-2 µg/mg lysate
STING mAb	Cell Signaling Technology	13647	WB 1:1000
Phospho-STING (Ser366) mAb	Cell Signaling Technology	50907	WB 1:1000
TBK1/NAK mAb	Cell Signaling Technology	3504	WB 1:1000
Phospho-TBK1/NAK (Ser172) mAb	Cell Signaling Technology	5483	WB 1:1000
IRF-3 mAb	Cell Signaling Technology	11904	WB 1:1000
Phospho-IRF-3 (Ser396) mAb	Cell Signaling Technology	29047	WB 1:1000
PD-L1/CD274 mAb	Proteintech	66248-1-Ig	WB 1:1000
P53 pAb	Proteintech	10442-1-AP	WB 1:3000
RB1 pAb	Proteintech	10048-2-Ig	WB 1:3000
BRCA1 pAb	Proteintech	22362-1-AP	WB 1:1000
RAD51 pAb	Proteintech	14961-1-AP	WB 1:1000
FANCD2 pAb	Proteintech	28619-1-AP	WB 1:1000
p-histone H2AX Ser139 mAb	Millipore	JBW301	WB 1:1000
NFκB p65 mAb	Santa cruz	sc-8008	WB 1:1000
Ki-67 mAb	Santa cruz	sc-23900	IHC 1:100
HPV16 E6/18 E6 mAb	Santa cruz	sc-460	WB 1:500
HPV16 E7 mAb	Santa cruz	sc-6981	WB 1:500
HPV18 E7 mAb	Santa cruz	sc-365035	WB 1:500
DYKDDDDK mAb	Proteintech	66008-4-Ig	WB 1:5000，IP 1-2 µg/mg lysate
HA mAb	Proteintech	66006-2-Ig	WB 1:10000，IP 1-2 µg/mg lysate
Anti-rabbit IgG (HRP-linked)	Cell Signaling Technology	7074	WB 1:5000
Anti-mouse IgG (HRP-linked)	Cell Signaling Technology	7076	WB 1:5000
Normal mouse IgG	Santa cruz	sc-2025	IP 1µg/mg lysate
Normal Rabbit IgG	Cell Signaling Technology	2729	IP 1µg/mg lysate
Donkey anti-Rabbit IgG (H+L) Secondary Antibody, Alexa Fluor 555	Invitrogen	A315721	IF 1:500
Donkey anti-Mouse IgG (H+L) Secondary Antibody, Alexa Fluor 488	Invitrogen	A212021	IF 1:2000
HRP-labeled goat anti-mouse/rabbit IgG secondary antibody	zsbio	PV-6000	-
