# Supplementary material for: Oncoproteins E6 and E7 upregulate topoisomerase I to activate the cGAS-PD-L1 pathway in cervical cancer development
Source: Front Pharmacol. 2024 Aug 2;15:1450875. doi: 10.3389/fphar.2024.1450875 (PMC11327024; doi:10.3389/fphar.2024.1450875)
Supplement: Supplementary file 4 [file Table5.xls]

## Sheet: Sheet1
Table S5. The sequences of shRNAs.
Plasmids	Sequences (5' - 3')
shRNA-TOP1#1	GCTTCTCTAGTCCACCACAAA
shRNA-TOP1#2	CAGAGTTGGATGGTCAGGAAT
shRNA TOP1#3	CGACCATGAATATACTACCAA
shRNA-NC	TTCTCCGAACGTGTCACGT
shHPV16E6	CCGGGCAAACAACTATACATGATACTCGAGTATCATGTATAGTTGTTTGCTTTTTT
shHPV16E7	CCGGTCTCTACTGTTATGAGCAATTACTCGAGTAATTGCTCATAACAGTAGAGATTTTTT
shHPV18E6	CCGGCTGGGTTATACAATTTATTAACTCGAGTTAATAAATTGTATAACCCAGTTTTTT
shHPV18E7	CCGGGACCTTCTATGTCACGAGCAACTCGAGTTGCTCGTGACATAGAAGGTCTTTTTT
NC	CCGGGGTTCTCCGAACGTGTCACGTCTCGAGACGTGACACGTTCGGAGAACCTTTTTG
