# Supplementary material for: Oncoproteins E6 and E7 upregulate topoisomerase I to activate the cGAS-PD-L1 pathway in cervical cancer development
Source: Front Pharmacol. 2024 Aug 2;15:1450875. doi: 10.3389/fphar.2024.1450875 (PMC11327024; doi:10.3389/fphar.2024.1450875)
Supplement: Supplementary file 5 [file Table3.xls]

## Sheet: Sheet1
Table S3. List of chemical drugs and kits
Chemical reagents	Source	Identifier (Cat. No.)
Attractene Transfection Reagent	QIAGEN	301004
SYBR Gold nucleic acid stain	Invitrogen	S11494
Matrigel matrix basement membrane	Corning	356234
Protein A+G Agarose (IP)	Beyotime	P2055
Puromycin Dihydrochloride	Beyotime	ST551
Polybrene (Hexadimethrine Bromide)	Beyotime	C0351
Penicillin-Streptomycin-Amphotericin B solution	Beyotime	C0224
MEMa basic(1X)	Gibco	11095080
DMEM basic(1X)	Gibco	11965092
RPMI-1640	Gibco	11875119
Fetal Bovine Serum (FBS)	Adamas	C8010
2’3’-cGAMP	APExBIO	B8362
Mounting Medium, antifading (with DAPI)	Solarbio	S2110
4 % paraformaldehyde	Biosharp	BL539A
crystal violet staining solution	Servicebio	G1014
Protease/Phosphatase Inhibitor Cocktail	MCE	HY-K0013
RIPA buffer(high)	Solarbio	R0010
Cell lysis buffer for IP	Beyotime	P0013
EDTA Antigen Retrieval Solution	Solarbio	C1034
Enhanced Endogenous Peroxidase Blocking Buffer	Beyotime	P0100B
Blocking Buffer for Immunol Staining	Beyotime	P0260
Primary Antibody Dilution Buffer for Immunol Staining	Beyotime	P0262
Chromogenic substrate 3,3′-diaminobenzidine (DAB)	zsbio	PV-8000
Neutral balsam	Solarbio	G8590
TRIzol	Invitrogen	15596026
Hematoxylin-Eosin (HE) Stain Kit	Solarbio	G1120
RT Master Mix for qPCR II	MCE	HY-K0511A
SYBR Green qPCR Master Mix	MCE	HY-K0501A
Enhanced BCA Protein Assay Kit	Beyotime	P0010S
Cell Counting Kit-8	MCE	HY-K0301
Comet assay Kit	R&D system	4250-050-K
2'3'-cGAMP ELISA Kit	Cayman	501700
Human IFN-beta ELISA Kit	Proteintech	KE00187
EdU Imaging Kits (Cy3)	APExBIO	K1075
Cell cycle and apoptosis detection kit	Beyotime	C1052
