# Supplementary material for: Oncoproteins E6 and E7 upregulate topoisomerase I to activate the cGAS-PD-L1 pathway in cervical cancer development
Source: Front Pharmacol. 2024 Aug 2;15:1450875. doi: 10.3389/fphar.2024.1450875 (PMC11327024; doi:10.3389/fphar.2024.1450875)
Supplement: Supplementary file 6 [file Table6.xls]

## Sheet: Sheet1
Table S6. Abbreviations List
Common abbreviations	Full name forms
ATM	Ataxia Telangiectasia Mutated
ATR	Ataxia Telangiectasia Mutated and Rad3-related
CC	Cervical Cancer
CIN	Cervical Intraepithelial Neoplasia
cGAS	Cyclic GMP-AMP Synthase
Co-IP	Co-Immunoprecipitation
CPT	Camptothecin
DDR	DNA Damage Repair
DSBs	DNA Double-Stranded Breaks
ELISA	Enzyme-Linked Immunosorbent Assay
FBS	Fetal bovine serum
GEPIA	Gene Expression Profiling Interaction Analysis
HE	Hematoxylin and Eosin
HMGB	High mobility group box
HPVs	Human Papillomavirus
HR	Homologous Recombination
IF	Immunofluorescence
IFNs	Interferons
IHC	Immunohistochemistry
IRF3	Interferon Regulatory Factor 3
ISGs	Interferon-Stimulated Genes
NF-κB	Nuclear Factor kappa B
PBS	Phosphate-buffered saline
PD-L1	Programmed Death-Ligand 1
qRT-PCR	Quantitative Real-time Polymerase Chain Reaction
TBK1	TANK-Binding Kinase 1
TIMER	Tumor Immune Estimation Resource
TOP1	Topoisomerase I
TPT	Topotecan
RTCA	Real-time label-free cell analysis
